# Supplementary material for: How Does Social Media Influence People to Get Vaccinated? The Elaboration Likelihood Model of a Person’s Attitude and Intention to Get COVID-19 Vaccines
Source: Int J Environ Res Public Health. 2022 Feb 18;19(4):2378. doi: 10.3390/ijerph19042378 (PMC8872449; doi:10.3390/ijerph19042378)
Supplement: Supplementary file 1 [file ijerph-19-02378-s001.zip]

Archive with 1 entries (1 files):
- ijerph-1532604-supplementary.pdf
